# Supplementary material for: Analysis of Pharmacokinetic and Pharmacodynamic Interactions Between Chlorpromazine and Risperidone via Simultaneous Measurement of Multiple Receptor Occupancy in the Rat Brain
Source: Biomedicines. 2026 Jan 6;14(1):118. doi: 10.3390/biomedicines14010118 (PMC12838218; doi:10.3390/biomedicines14010118)
Supplement: Supplementary file 1 [file biomedicines-14-00118-s001.zip]

Archive with 1 entries (1 files):
- biomedicines-4038246-supplementary.pdf
